# Supplementary material for: Prevalence and Associated Factors of Cryptococcal Antigenemia in HIV-Infected Patients with CD4 < 200 Cells/µL in São Paulo, Brazil: A Bayesian Analysis
Source: J Fungi (Basel). 2022 Dec 8;8(12):1284. doi: 10.3390/jof8121284 (PMC9786117; doi:10.3390/jof8121284)
Supplement: Supplementary file 1 [file jof-08-01284-s001.zip]

Archive with 1 entries (1 files):
- jof-1964953-supplementary.pdf
